# Supplementary material for: Phytotoxicity of Quillaja lancifolia Leaf Saponins and Their Bioherbicide Potential
Source: Plants (Basel). 2023 Feb 2;12(3):663. doi: 10.3390/plants12030663 (PMC9919483; doi:10.3390/plants12030663)
Supplement: Supplementary file 1 [file plants-12-00663-s001.zip]

Archive with 1 entries (1 files):
- plants-2132288-Supplementary.pdf
